# Supplementary material for: A Model of the Full-Length Cytokinin Receptor: New Insights and Prospects
Source: Int J Mol Sci. 2023 Dec 20;25(1):73. doi: 10.3390/ijms25010073 (PMC10779265; doi:10.3390/ijms25010073)
Supplement: Supplementary file 1 [file ijms-25-00073-s001.zip]

Archive with 3 entries (3 files):
- Arkhipov_ea_2023_Supplementary_Materials_revised.pdf
- ColabFold_models.zip
- Video_S1.mp4
